# Supplementary material for: Limitations in Evaluating Machine Learning Models for Imbalanced Binary Outcome Classification in Spine Surgery: A Systematic Review
Source: Brain Sci. 2023 Dec 16;13(12):1723. doi: 10.3390/brainsci13121723 (PMC10741524; doi:10.3390/brainsci13121723)
Supplement: Supplementary file 1 [file brainsci-13-01723-s001.zip]

Archive with 2 entries (2 files):
- S1, Search strtegy.pdf
- S2, PRISMA_2020_checklist.pdf
